# Supplementary material for: Efficacy and Safety of Lisocabtagene Maraleucel in Relapsed or Refractory Large B-Cell Lymphoma: A Product-Specific Systematic Review and Meta-Analysis of Clinical Trials and Real-World Studies
Source: Hematol Rep. 2026 Jun 23;18(4):43. doi: 10.3390/hematolrep18040043 (PMC13397927; doi:10.3390/hematolrep18040043)
Supplement: Supplementary file 1 [file hematolrep-18-00043-s001.zip]

Archive with 1 entries (1 files):
- hematolrep-4310718-supplementary Table S1 PRISMA Checklist.pdf
